# Supplementary material for: Effect of PCSK9 Inhibitors on Regulators of Lipoprotein Homeostasis, Inflammation and Coagulation
Source: Biomedicines. 2025 Jan 24;13(2):294. doi: 10.3390/biomedicines13020294 (PMC11852752; doi:10.3390/biomedicines13020294)
Supplement: Supplementary file 1 [file biomedicines-13-00294-s001.zip]

Archive with 1 entries (1 files):
- biomedicines-3416608-supplementary.pdf
